# Supplementary material for: Changes in ideal cardiovascular health among Malawian adults from 2009 to 2017
Source: Sci Rep. 2022 Dec 19;12:21937. doi: 10.1038/s41598-022-26340-6 (PMC9763343; doi:10.1038/s41598-022-26340-6)
Supplement: Supplementary file 2 — Supplementary Information 2. [file 41598_2022_26340_MOESM2_ESM.do]

                 ***************
                  Malawi_2017
                 ***************
use "C:\Users\Admin\Documents\Collaborations\Calypse\trrecvhverification\mwi2017.dta", clear

 *Persons aged 25–65 years with complete CVH measurements in Malawi in 2017 were analysed.

svyset psu [pweight=wstep1], strata(stratum) vce(linearized) singleunit(missing)


           * Sociodemographic characteristics
		   ***********************************
*Caractéristiques socio-démographiques

*for descriptive stats
gen Inclu_des=.
replace Inclu_des=1 if agecat!=. & c_sexe!=. & education!=. & profession!=. & reside!=.

*age

gen Age= age
replace Age=. if Age <25|Age>64
gen agecat=Age
replace agecat=1 if agecat >=25 & agecat <35
replace agecat=2 if agecat >=35 & agecat <45
replace agecat=3 if agecat >=45 & agecat <55
replace agecat=4 if agecat >=55 & agecat <65
label def agecatl 1"24-34" 2"35-44" 3"45-54" 4"55-64", replace
label value agecat agecatl
proportion agecat


*sex
encode sex, g(c_sexe)
svy: prop c_sexe 

*education
gen education=. 
replace education=1 if c5==1 
replace education=2 if c5==2 | c5==3
replace education=3 if c5==4 | c5==5 | c5==6 | c5==7
label def educationl 1"Aucun niveau" 2"Primaire" 3"Secondaire ou superieur", replace
label value education educationl
tab education, miss
proportion education 

**employment

gen profession=. 
replace profession=1 if c8==1 | c8==2 
replace profession=2 if c8==3 
replace profession=3 if c8==4 | c8==5 | c8==6 | c8==7 | c8==8 | c8 ==9
recode profession (2=1)(3=2)
label def professionl 1"Employe" 2"sans emploi", replace
label value profession professionl
tab profession, miss
proportion profession 


*residence
encode urbanrural, g(reside)
replace reside =. if age<25 | age>64
codebook stratum
svy: prop reside

gen residence=c6 
label def residencel 1"Urbain" 2"Rural", replace
label value residence residencel
tab residence, miss
proportion residence if valid==1


 *** Table 1 Socio-demographic characteristics

 tab1 agecat c_sexe education profession reside if Inclu_des ==1
 
 svy linearized : tabulate sexe, cell count obs
 svy linearized : tabulate agerange, cell count obs
 svy linearized : tabulate residence, cell count obs
 svy linearized : tabulate education, cell count obs
 
 

            * CVH measurements
             ******************
*Smoking
********
gen tabac= t1
replace tabac=. if Age<25 | Age>64
gen AF= age- t10
gen tabapass= t6

gen tabagfinal=.
replace tabagfinal=1 if tabac==2 | (tabapass==1 & AF>1)
replace tabagfinal=2 if tabapass==1 & AF<=1
replace tabagfinal=3 if tabac==1
label define labeltabagfinal 1 "idéal" 2 "intermediaire" 3 "médiocre"
label value tabagfinal labeltabagfinal

ta tabagfinal 
bysort sex : ta agecat t1
svy: prop tabagfinal


** Healthy diet: [poor: <2 servings, intermediate: 2–4.5 FV/day, and ideal:>=4.5 servings
*****************************************************************************************   

des d1 d2 d3 d4 
codebook d1 d2 d3 d4 
gen fruit= (d1*d2)/7 if d1<77 & d2<77
tab fruit
gen FruitCLN=1 if fruit <.
replace FruitCLN=2 if fruit ==.
ta FruitCLN

gen leg=(d3*d4)/7 if d3<77 & d4<77
ta leg
gen VegCLN = 1 if leg <.
replace VegCLN = 2 if leg==. 
ta VegCLN

gen fruit_leg=fruit + leg if FruitCLN ==1 & VegCLN==1
replace fruit_leg = fruit if FruitCLN ==1 & VegCLN==2
replace fruit_leg = leg if FruitCLN ==2 & VegCLN==1
replace fruit_leg =. if Age<25 | Age>64

gen FruitVegCat = 1 if fruit_leg <2 
replace FruitVegCat = 2 if fruit_leg >=2 & fruit_leg <5 
replace FruitVegCat = 3 if fruit_leg >=5 & fruit_leg <.
label define labelFruitVegCat 1 "Poor" 2 "Intermediate" 3 "Ideal"
label value FruitVegCat labelFruitVegCat

ta agecat FruitVegCat
bysort sex : ta agerange FruitVegCat


** Physical activity (PA)
**************************
mvdecode p2 p3a p3b , mv(77)
replace p3a=0 if p3a==.
replace p3b=0 if p3b==.
gen vig_min=p3a*60
gen vig_jour=vig_min+p3b
gen vig_sem=p2*vig_jour
replace vig_sem=. if p1==.

mvdecode p5 p6a p6b , mv(77)
replace p5=0 if p5==.
replace p6a=0 if p6a==.
replace p6b=0 if p6b==.
gen mod_min=p6a*60
gen mod_jour=mod_min+p6b
gen mod_sem=mod_jour*p5
replace mod_sem=. if p4==2 | p4==.

mvdecode p8 p9a p9b , mv(77)
replace p8=0 if p8==.
replace p9a=0 if p9a==.
replace p9b=0 if p9b==.
gen trans_min=p9a*60
gen mtrans_jour=trans_min+p9b
gen trans_sem=mtrans_jour*p8
replace trans_sem=. if p7==2 | p7==.

mvdecode p11 p12a p12b , mv(77)
replace p11=0 if p11==.
replace p12a=0 if p12a==.
replace p12b=0 if p12b==.
gen loivig_min=p12a*60
gen loivig_jour=loivig_min+p12b
gen loivig_sem=loivig_jour*p11
replace loivig_sem=. if p10==2 | p10==.

mvdecode p14 p15a p15b , mv(77)
replace p14=0 if p14==.
replace p15a=0 if p15a==.
replace p15b=0 if p15b==.
gen loimod_min=p15a*60
gen loimod_jour=loimod_min+p15b
gen loimod_sem=loimod_jour*p14
replace loimod_sem=. if p13==2 | p13==.
replace vig_sem=0 if vig_sem==.
replace loivig_sem=0 if loivig_sem==.

gen vigoureux=vig_sem+loivig_sem
replace mod_sem=0 if mod_sem==.
replace trans_sem=0 if trans_sem==.
replace loimod_sem=0 if loimod_sem==.
gen modere=mod_sem+trans_sem+loimod_sem

gen APMETmin= (vigoureux*8)+ ( modere*4)
replace APMETmin=. if Age<25 | Age>64

gen APMetcaté=APMETmin
replace APMetcaté=1 if APMetcaté>=1500 & APMetcaté!=.
replace APMetcaté=2 if APMetcaté>=600 & APMetcaté!=1 & APMetcaté!=.
replace APMetcaté=3 if APMetcaté<600 & APMetcaté!=2 & APMetcaté!=1 & APMetcaté!=.
label define labeleAPMetcaté 1 "=1500" 2 "600-1500" 3 "<600"
label value APMetcaté labeleAPMetcaté

ta agecat APMetcaté,row
bysort sex : ta agerange APMetcaté
svy: prop APMetcaté


svyset psu [pweight=wstep2], strata(stratum) vce(linearized) singleunit(missing)

*Body Mass Index (BMI) kg/m2
****************************: 
									
des m11
ta m11, miss
replace m11 = . if m11==888

des m12
ta m12, miss
replace m12 = . if m12>=666

des m8 m11 m12
gen bmi = (m12/(m11*m11))*10000 if m8~=1
replace bmi=. if Age<25 | Age>64
des bmi
sum bmi

gen bmicat =1 if bmi<25
replace bmicat =2 if bmi>=25 & bmi<30
replace bmicat =3 if bmi>=30 & bmi<.
label define labelbmicat 1 "Ideal" 2 "Intermediate" 3 "Poor"
label value bmicat labelbmicat

tab bmicat,mi
bysort sex : ta agecat bmicat 

   *Blood pressure   
   *****************
gen treatment= h3==1|m7==1

des m4a m5a m6a
des m4b m5b m6b

gen m4acln= m4a>=40 & m4a<=300
gen m5acln= m5a>=40 & m5a<=300
gen m6acln= m6a>=40 & m6a<=300

gen m4bcln= m4b>=30 & m4b<=200
gen m5bcln= m5b>=30 & m5b<=200
gen m6bcln= m6b>=30 & m6b<=200

*define SBP & DBP
gen SBP=(m5a+ m6a)/2 if ((m4acln==1|m4acln==0)& m5acln==1 & m6acln==1)
replace SBP=(m4a+ m6a)/2 if m4acln==1 & m5acln==0 & m6acln==1
replace SBP=(m4a+ m5a)/2 if m4acln==1 & m5acln==1 & m6acln==0

gen DBP=(m5b+ m6b)/2 if ((m4bcln==1|m4bcln==0)& m5bcln==1 & m6bcln==1)
replace DBP=(m4b+ m6b)/2 if m4bcln==1 & m5bcln==0 & m6bcln==1
replace DBP=(m4b+ m5b)/2 if m4bcln==1 & m5bcln==1 & m6bcln==0

* Define raised SBP

gen SBP_cat=1 if SBP<120
replace SBP_cat=2 if SBP>=120 & SBP<140
replace SBP_cat=3 if SBP>=140

gen DBP_cat=1 if DBP<80
replace DBP_cat=2 if DBP>=80 & DBP<90
replace DBP_cat=3 if DBP>=90

gen BP_cat=1 if SBP_cat==1|DBP_cat==1
replace BP_cat=2 if SBP_cat==2|DBP_cat==2
replace BP_cat=3 if SBP_cat==3|DBP_cat==3|treatment==1
replace BP_cat=. if Age<25 | Age>64

bysort sex : ta agecat BP_cat 


**Taux de Glycémie
  *****************
svyset psu [pweight=wstep3], strata(stratum) vce(linearized) singleunit(missing)			   
	
*treatment for high glucose
gen diabtr= h8==1|h9==1|b6==1

*mg blood glucose in mg/dl (*18.01)

gen gluc= b5*18.01
replace gluc=. if age<25 | age>64
gen glucat=.
replace glucat=1 if gluc<100
replace glucat=2 if (glucat>=100 & glucat<126)| diabtr==1
replace glucat=3 if (glucat>=126 & glucat!=.)| diabtr==1
			   
tab glucat
bysort sex: ta agecat glucat			   
			   
			   
 **Cholesterol
 **************
			   
gen chol= b8*38.67
replace chol=. if age<25 | age>64
gen treat_chol= b9==1
gen cholcat=.
replace cholcat=1 if chol<200
replace cholcat=2 if (chol>=200 & chol<240)|treat_chol==1
replace cholcat=3 if (chol>=240 & chol!=.) |treat_chol==1

tab cholcat
bysort sex: ta agecat cholcat			   
			   
			   
			   

******************
Inclusion criteria (verification)
******************

*for final analysis
gen Inclusion=.
replace Inclusion=1 if agecat!=. & tabagfinal!=. & FruitVegCat!=. & APMetcaté!=. & bmicat!=. & BP_cat!=. & cholcat!=. & glucat!=.

*recodage et determination du score 

gen scvtabag= tabagfinal
recode scvtabag (1=1) (2/3=0)

gen scvFL= FruitVegCat
recode scvFL (3=1) (1/2=0)

gen scvAP= APMetcaté
recode scvAP (1=1) (2/3=0)

gen scvIMC= bmicat
recode scvIMC (1=1) (2/3=0)

gen scvpression= BP_cat
recode scvpression (1=1) (2/3=0)

gen scvGLU= glucat
recode scvGLU (1=1) (2/3=0)

gen scvCHOL= cholcat
recode scvCHOL (1=1) (2/3=0)

br scvtabag scvFL scvAP scvIMC scvpression scvGLU scvCHOL
gen scvidéal= scvtabag + scvFL + scvAP + scvIMC + scvpression + scvGLU + scvCHOL


prop scvidéal if Inclusion==1
mean scvidéal if Inclusion==1

replace scvidéal=. if h17==1

gen scvidealee=scvidéal
recode scvidealee (0/2=1) (3/5=2) (6/7=3)

gen scvidéalfem= scvidéal
replace scvidéalfem=. if c_sexe==1
prop scvidéalfem if Inclusion==1
mean scvidéalfem if Inclusion==1

gen scvidealeefem=scvidéalfem
recode scvidealeefem (0/2=1) (3/5=2) (6/7=3)

gen scvidéalhom= scvidéal
replace scvidéalhom=. if c_sexe==2
prop scvidéalhom if Inclusion==1
mean scvidéalhom if Inclusion==1

gen scvidealeehom=scvidéalhom
recode scvidealeehom (0/2=1) (3/5=2) (6/7=3)

*catégorisation stardisation
*********************************************************
*tabac
gen tabaideal=tabagfinal 
recode tabaideal (1=1) (2/3=0)
gen tabainterm=tabagfinal 
recode tabainterm (1=0) (2=1) (3=0)
gen tabamediocr=tabagfinal
recode tabamediocr (1/2=0) (3=1)
gen tabaidealhom=tabaideal
**tabaideal selon le sexe
replace tabaidealhom=. if c_sexe==2
gen tabaidealfem=tabaideal
replace tabaidealfem=. if c_sexe==1
**tabaintermédiaire selon le sexe
gen tabaintermhom=tabainterm
replace tabaintermhom=. if c_sexe==2
gen tabaintermfem=tabainterm
replace tabaintermfem=. if c_sexe==1
**tabamédiocre selon le sexe
gen tabamediocrhom=tabamediocr
replace tabamediocrhom=. if c_sexe==2
gen tabamediocrfem=tabamediocr
replace tabamediocrfem=. if c_sexe==1

*Fruits et légumes
gen FLidéal= FruitVegCat==3 if FruitVegCat!=.
gen FLinterm= FruitVegCat==2 if FruitVegCat!=.
gen FLmediocr= FruitVegCat==1 if FruitVegCat!=.

**FLidéal selon le sexe
gen FLidéalhom=FLidéal
replace FLidéalhom=. if c_sexe==2
gen FLidéalfem=FLidéal
replace FLidéalfem=. if c_sexe==1

**FLidéal selon le sexe
gen FLintermhom=FLinterm
replace FLintermhom=. if c_sexe==2
gen FLintermfem=FLinterm
replace FLintermfem=. if c_sexe==1
**FLmédiocre selon le sexe
gen FLmediocrhom=FLmediocr
replace FLmediocrhom=. if c_sexe==2
gen FLmediocrfem=FLmediocr
replace FLmediocrfem=. if c_sexe==1


*Activité physique
gen APideale=APMetcaté
replace APideale=0 if APideale==2 | APideale==3
gen APinterm=APMetcaté
replace APinterm=0 if APinterm==1 | APinterm==3
recode APinterm (2=1) (0=0)
gen APmedioc=APMetcaté
replace APmedioc=0 if APmedioc==1 | APmedioc==2
recode APmedioc (3=1) (0=0)
**APideale selon le sexe
gen APidealhom=APideale
replace APidealhom=. if c_sexe==2
gen APidealfem=APideale
replace APidealfem=. if c_sexe==1
**APintermédiaire selon le sexe
gen APintermhom=APinterm
replace APintermhom=. if c_sexe==2
gen APintermfem=APinterm
replace APintermfem=. if c_sexe==1
**APmédiocre selon le sexe
gen APmediochom=APmedioc
replace APmediochom=. if c_sexe==2
gen APmediocfem=APmedioc
replace APmediocfem=. if c_sexe==1

*IMC
gen IMCidéal=bmicat
replace IMCidéal=0 if IMCidéal==2 | IMCidéal==3
gen IMCinterm=bmicat
replace IMCinterm=0 if IMCinterm==1 | IMCinterm==3
recode IMCinterm (2=1) (0=0)
gen IMCmediocr=bmicat
replace IMCmediocr=0 if IMCmediocr==1 | IMCmediocr==2
recode IMCmediocr (3=1) (0=0)
**IMCidéal selon le sexe
gen IMCidéalhom=IMCidéal
replace IMCidéalhom=. if c_sexe==2
gen IMCidéalfem=IMCidéal
replace IMCidéalfem=. if c_sexe==1
**IMCintermédiaire selon le sexe 
gen IMCintermhom=IMCinterm
replace IMCintermhom=. if c_sexe==2
gen IMCintermfem=IMCinterm
replace IMCintermfem=. if c_sexe==1
**IMCmédiocre selon le sexe
gen IMCmediocrhom=IMCmediocr
replace IMCmediocrhom=. if c_sexe==2
gen IMCmediocrfem=IMCmediocr
replace IMCmediocrfem=. if c_sexe==1

* pression artérielle
gen pressionideal=BP_cat
recode pressionideal (1=1) (2/3=0)
gen pressioninterm=BP_cat
recode pressioninterm (1=0) (2=1) (3=0)
gen pressionmediocr=BP_cat
recode pressionmediocr (1=0) (2=0) (3=1)
**pressionidéale selon le sexe
gen pressionidealhom=pressionideal
replace pressionidealhom=. if c_sexe==2
gen pressionidealfem=pressionideal
replace pressionidealfem=. if c_sexe==1
**pressionintermédiaire selon le sexe
gen pressionintermhom=pressioninterm
replace pressionintermhom=. if c_sexe==2
gen pressionintermfem=pressioninterm
replace pressionintermfem=. if c_sexe==1
**pressionmédiocre selon le sexe
gen pressionmediocrhom=pressionmediocr
replace pressionmediocrhom=. if c_sexe==2
gen pressionmediocrfem=pressionmediocr
replace pressionmediocrfem=. if c_sexe==1

* Glycémie
gen gluideal=glucat
recode gluideal (1=1) (2=0) (3=0)
gen gluinterm=glucat
recode gluinterm (1=0) (2=1) (3=0)
gen glumediocr=glucat
recode glumediocr (1=0) (2=0) (3=1)
**glycémideale selon le sexe
gen gluidealhom=gluideal
replace gluidealhom=. if c_sexe==2
gen gluidealfem=gluideal
replace gluidealfem=. if c_sexe==1
**glycémintermédiaire selon le sexe
gen gluintermhom=gluinterm 
replace gluintermhom=. if c_sexe==2
gen gluintermfem=gluinterm 
replace gluintermfem=. if c_sexe==1
**glycémiemédiocre selon le sexe
gen glumediocrhom=glumediocr
replace glumediocrhom=. if c_sexe==2
gen glumediocrfem=glumediocr
replace glumediocrfem=. if c_sexe==1

*cholestérol
gen cholideal=cholcat
recode cholideal (1=1) (2/3=0)
gen cholinterm=cholcat
recode cholinterm (1=0) (2=1) (3=0)
gen cholmediocr=cholcat
recode cholmediocr (1=0) (2=0) (3=1)
**cholideal selon le sexe
gen cholidealhom=cholideal
replace cholidealhom=. if c_sexe==2
gen cholidealfem=cholideal
replace cholidealfem=. if c_sexe==1
**cholintermédiaire selon le sexe
gen cholintermhom=cholinterm
replace cholintermhom=. if c_sexe==2
gen cholintermfem=cholinterm
replace cholintermfem=. if c_sexe==1
**cholmédiocre selon le sexe
gen cholmediocrhom=cholmediocr
replace cholmediocrhom=. if c_sexe==2
gen cholmediocrfem=cholmediocr
replace cholmediocrfem=. if c_sexe==1


********************************************
*Standardisation par age et sexe
********************************************
*Méthode automatique 
gen  sexes=c_sexe
gen id=sexes*10+agecat
gen age_rec4=agecat // correction du groupe d'age
gen newvar=1 
gen N=round(1*1)
foreach x of varlist scvtabag scvFL scvAP{
gen `x'1=round(`x'*1)
}
preserve 
collapse  (sum) scvtabag1 scvFL1 scvAP1 N, by(newvar id)
ren N prop
dstdize scvtabag1 prop id, by(newvar) using (E:\File Calypse\AEX MPHM\202122\Honoraires\Agsexstrut1.dta)
dstdize scvFL1 prop id, by(newvar) using (E:\File Calypse\AEX MPHM\202122\Honoraires\Agsexstrut1.dta)
dstdize scvAP1 prop id, by(newvar) using (E:\File Calypse\AEX MPHM\202122\Honoraires\Agsexstrut1.dta)
restore

**tabagisme
**ensemble

foreach x of varlist tabaideal tabainterm tabamediocr{
gen `x'1=round(`x'*1)
}
preserve 
collapse  (sum) tabaideal1  tabainterm1 tabamediocr1  N, by(newvar id)
ren N prop
dstdize tabaideal prop id, by(newvar) using (E:\File Calypse\AEX MPHM\202122\Honoraires\Agsexstrut1.dta)
dstdize tabainterm prop id, by(newvar) using (E:\File Calypse\AEX MPHM\202122\Honoraires\Agsexstrut1.dta)
dstdize tabamediocr prop id, by(newvar) using (E:\File Calypse\AEX MPHM\202122\Honoraires\Agsexstrut1.dta)
restore

*par sexe
gen Nmen=round(1*1) if sexe==1
gen Nwomen=round(1*1) if sexe==2

foreach x of varlist tabaidealhom tabaidealfem tabaintermhom tabaintermfem tabamediocrhom tabamediocrfem{
gen `x'1=round(`x'*1)
}
*men
preserve 
collapse  (sum) tabaidealhom1  tabaintermhom1  tabamediocrhom1   Nmen , by(newvar age_rec4)
ren Nmen prop
dstdize tabaidealhom1 prop age_rec4, by(newvar) 
dstdize tabaintermhom1 prop age_rec4, by(newvar) 
dstdize tabamediocrhom1 prop age_rec4, by(newvar) 
restore
*women
preserve
collapse  (sum)  tabaidealfem1  tabaintermfem1  tabamediocrfem1  Nwomen, by(newvar age_rec4)
ren Nwomen prop
dstdize tabaidealfem1 prop age_rec4, by(newvar) 
dstdize tabaintermfem1 prop age_rec4, by(newvar)
dstdize tabamediocrfem1 prop age_rec4, by(newvar)
restore

** fruits et légumes
**ensemble
foreach x of varlist FLidéal FLmediocr FLinterm{
gen `x'1=round(`x'*1)
}
gen Nfruit= N if FLidéal!=.
preserve 
collapse  (sum) FLidéal1 FLmediocr1  FLinterm1 Nfruit, by(newvar id)
ren Nfruit prop
dstdize FLidéal1 prop id, by(newvar) using (E:\File Calypse\AEX MPHM\202122\Honoraires\Agsexstrut1.dta)
dstdize FLmediocr1 prop id, by(newvar) using (E:\File Calypse\AEX MPHM\202122\Honoraires\Agsexstrut1.dta)
dstdize FLinterm1 prop id, by(newvar) using (E:\File Calypse\AEX MPHM\202122\Honoraires\Agsexstrut1.dta)
restore
*par sexe
foreach x of varlist FLidéalhom  FLintermhom FLmediocrhom FLidéalfem FLintermfem FLmediocrfem{
gen `x'1=round(`x'*1)
}
gen Nfruitm = Nmen if FLidéal!=.
*men
preserve 
collapse  (sum) FLidéalhom1  FLmediocrhom1 FLintermhom1  Nfruitm , by(newvar age_rec4)
ren Nfruitm prop
dstdize FLidéalhom1 prop age_rec4, by(newvar) 
dstdize FLmediocrhom1 prop age_rec4, by(newvar) 
dstdize FLintermhom1 prop age_rec4, by(newvar) 
restore
*women
gen Nfruitw=Nwomen if FLidéal!=.
preserve
collapse  (sum)  FLidéalfem1  FLintermfem1 FLmediocrfem1   Nfruitw, by(newvar age_rec4)
ren Nfruitw prop
dstdize FLidéalfem1 prop age_rec4, by(newvar) 
dstdize FLmediocrfem1 prop age_rec4, by(newvar) 
dstdize FLintermfem1 prop age_rec4, by(newvar) 
restore

** activité physique
**ensemble
foreach x of varlist APideale  APinterm APmedioc {
gen `x'1=round(`x'*1)
}
gen Nap=N if APideale!=.
preserve 
collapse  (sum) APideale1  APinterm1 APmedioc1   Nap, by(newvar id)
ren Nap prop
dstdize APideale1 prop id, by(newvar) using (E:\File Calypse\AEX MPHM\202122\Honoraires\Agsexstrut1.dta)
dstdize APinterm1 prop id, by(newvar) using (E:\File Calypse\AEX MPHM\202122\Honoraires\Agsexstrut1.dta)
dstdize APmedioc1 prop id, by(newvar) using (E:\File Calypse\AEX MPHM\202122\Honoraires\Agsexstrut1.dta)
restore
*par sexe
foreach x of varlist APidealhom APidealfem APintermhom APintermfem APmediochom APmediocfem{
gen `x'1=round(`x'*1)
}
gen Napm=Nmen if APidealhom!=.
*men
preserve 
collapse  (sum) APidealhom1 APintermhom1 APmediochom1   Napm , by(newvar age_rec4)
ren Napm prop
dstdize APidealhom1 prop age_rec4, by(newvar) 
dstdize APintermhom1 prop age_rec4, by(newvar) 
dstdize APmediochom1 prop age_rec4, by(newvar) 
restore
*women
gen Napw=Nwomen if APidealfem1!=.
preserve
collapse  (sum)  APidealfem1  APintermfem1 APmediocfem1  Napw, by(newvar age_rec4)
ren Napw prop
dstdize APidealfem1 prop age_rec4, by(newvar) 
dstdize APintermfem1 prop age_rec4, by(newvar)  
dstdize APmediocfem1 prop age_rec4, by(newvar) 
restore

**IMC
gen Nstep2=round(1*1)
gen Nstep2m=round(1*1) if sexe==1
gen Nstep2w=round(1*1) if sexe==2
**ensemble
foreach x of varlist IMCidéal IMCinterm IMCmediocr {
gen `x'1=round(`x'*1)
}
gen Nimc=1*Nstep2 if IMCidéal!=.
preserve 
collapse  (sum) IMCidéal1 IMCinterm1 IMCmediocr1 Nimc, by(newvar id)
ren Nimc prop
dstdize IMCidéal1 prop id, by(newvar) using (E:\File Calypse\AEX MPHM\202122\Honoraires\Agsexstrut1.dta)
dstdize IMCinterm1 prop id, by(newvar) using (E:\File Calypse\AEX MPHM\202122\Honoraires\Agsexstrut1.dta)
dstdize IMCmediocr1 prop id, by(newvar) using (E:\File Calypse\AEX MPHM\202122\Honoraires\Agsexstrut1.dta)
restore
*par sexe
foreach x of varlist IMCidéalhom IMCidéalfem IMCintermhom IMCintermfem IMCmediocrhom IMCmediocrfem{
gen `x'1=round(`x'*1)
}
gen Nimcm=Nstep2m if IMCidéalhom!=. 
*men
preserve 
collapse  (sum) IMCidéalhom1 IMCintermhom1 IMCmediocrhom1   Nimcm , by(newvar age_rec4)
ren Nimcm prop
dstdize IMCidéalhom1 prop age_rec4, by(newvar) 
dstdize IMCintermhom1 prop age_rec4, by(newvar) 
dstdize IMCmediocrhom1 prop age_rec4, by(newvar) 
restore
*women
gen Nimcw=Nstep2w if IMCidéalfem1!=.
preserve
collapse  (sum)  IMCidéalfem1 IMCintermfem1 IMCmediocrfem1  Nimcw, by(newvar age_rec4)
ren Nimcw prop
dstdize IMCidéalfem1 prop age_rec4, by(newvar) 
dstdize IMCintermfem1 prop age_rec4, by(newvar)
dstdize IMCmediocrfem1 prop age_rec4, by(newvar) 
restore

**Pression artérille
**ensemble
foreach x of varlist pressionideal pressioninterm pressionmediocr{
gen `x'1=round(`x'*1)
}
gen Npa=1*Nstep2 if pressionideal!=.
preserve 
collapse  (sum) pressionideal1 pressioninterm1 pressionmediocr1 Npa, by(newvar id)
ren Npa prop
dstdize pressionideal1 prop id, by(newvar) using (E:\File Calypse\AEX MPHM\202122\Honoraires\Agsexstrut1.dta)
dstdize pressioninterm1 prop id, by(newvar) using (E:\File Calypse\AEX MPHM\202122\Honoraires\Agsexstrut1.dta)
dstdize pressionmediocr1 prop id, by(newvar) using (E:\File Calypse\AEX MPHM\202122\Honoraires\Agsexstrut1.dta)
restore
*par sexe
foreach x of varlist pressionidealhom  pressionintermhom  pressionmediocrhom pressionidealfem pressionintermfem pressionmediocrfem{
gen `x'1=round(`x'*1)
}
gen Npam=Nstep2m if pressionidealhom1!=. 
*men
preserve 
collapse  (sum) pressionidealhom1  pressionintermhom1  pressionmediocrhom1 Npam , by(newvar age_rec4)
ren Npam prop
dstdize pressionidealhom1 prop age_rec4, by(newvar) 
dstdize pressionintermhom1 prop age_rec4, by(newvar) 
dstdize pressionmediocrhom1 prop age_rec4, by(newvar) 
restore
*women
gen Npaw=Nstep2w if pressionidealfem1!=.
preserve
collapse  (sum)  pressionidealfem1 pressionintermfem1 pressionmediocrfem1  Npaw, by(newvar age_rec4)
ren Npaw prop
dstdize pressionidealfem1 prop age_rec4, by(newvar) 
dstdize pressionintermfem1 prop age_rec4, by(newvar)
dstdize pressionmediocrfem1 prop age_rec4, by(newvar) 
restore


**Glycémie
gen Nstep3=round(1*1)
gen Nstep3m=round(1*1) if sexe==1
gen Nstep3w=round(1*1) if sexe==2

**ensemble
foreach x of varlist gluideal gluinterm glumediocr{
gen `x'1=round(`x'*1)
}
gen Nglu=1*Nstep3 if gluideal!=.
preserve 
collapse  (sum) gluideal1 gluinterm1 glumediocr1   Nglu, by(newvar id)
ren Nglu prop
dstdize gluideal1 prop id, by(newvar) using (E:\File Calypse\AEX MPHM\202122\Honoraires\Agsexstrut1.dta)
dstdize gluinterm1 prop id, by(newvar) using (E:\File Calypse\AEX MPHM\202122\Honoraires\Agsexstrut1.dta)
dstdize glumediocr1 prop id, by(newvar) using (E:\File Calypse\AEX MPHM\202122\Honoraires\Agsexstrut1.dta)
restore
*par sexe
foreach x of varlist gluidealhom gluintermhom glumediocrhom gluidealfem gluintermfem glumediocrfem {
gen `x'1=round(`x'*1)
}
gen Nglum=Nstep3m if gluidealhom1!=. 
*men
preserve 
collapse  (sum) gluidealhom1 gluintermhom1 glumediocrhom1  Nglum , by(newvar age_rec4)
ren Nglum prop
dstdize gluidealhom1 prop age_rec4, by(newvar) 
dstdize gluintermhom1 prop age_rec4, by(newvar) 
dstdize glumediocrhom1 prop age_rec4, by(newvar) 
restore
*women
gen Ngluw=Nstep3w if gluidealfem1!=.
preserve
collapse  (sum)  gluidealfem1 gluintermfem1 glumediocrfem1  Ngluw, by(newvar age_rec4)
ren Ngluw prop
dstdize gluidealfem1 prop age_rec4, by(newvar) 
dstdize gluintermfem1 prop age_rec4, by(newvar) 
dstdize glumediocrfem1 prop age_rec4, by(newvar) 
restore


**cholestérol
**ensemble
foreach x of varlist cholideal cholinterm cholmediocr{
gen `x'1=round(`x'*1)
}
gen Nchol=1*Nstep3 if cholideal!=.
preserve 
collapse (sum) cholideal1 cholinterm1 cholmediocr1 Nchol, by (newvar id)
ren Nchol prop
dstdize cholideal1 prop id, by(newvar) using (E:\File Calypse\AEX MPHM\202122\Honoraires\Agsexstrut1.dta)
dstdize cholinterm1 prop id, by(newvar) using (E:\File Calypse\AEX MPHM\202122\Honoraires\Agsexstrut1.dta)
dstdize cholmediocr1 prop id, by(newvar) using (E:\File Calypse\AEX MPHM\202122\Honoraires\Agsexstrut1.dta)
restore

*par sexe
foreach x of varlist cholidealhom cholintermhom cholmediocrhom cholidealfem cholintermfem cholmediocrfem{
gen `x'1=round(`x'*1)
}
gen Ncholm=Nstep3m if cholidealhom!=. 
*men
preserve 
collapse  (sum) cholidealhom1 cholintermhom1 cholmediocrhom1    Ncholm , by(newvar age_rec4)
ren Ncholm prop
dstdize cholidealhom1 prop age_rec4, by(newvar) 
dstdize cholintermhom1 prop age_rec4, by(newvar) 
dstdize cholmediocrhom1 prop age_rec4, by(newvar) 
restore

*women
gen Ncholw=Nstep3w if cholidealfem1!=.
preserve
collapse  (sum)  cholidealfem1 cholintermfem1 cholmediocrfem1 Ncholw, by(newvar age_rec4)
ren Ncholw prop
dstdize cholidealfem1 prop age_rec4, by(newvar) 
dstdize cholintermfem1 prop age_rec4, by(newvar) 
dstdize cholmediocrfem1 prop age_rec4, by(newvar) 
restore


** score idéale
*ensemble
gen Nscore=round(1*1) if scvidéal!=.

foreach x of numlist 0/7{
gen scvidéal`x'=round((scvidéal==`x' )*(1)) if scvidéal!=.
preserve 
collapse  (sum) scvidéal`x' Nscore, by(newvar id)
ren Nscore prop
dstdize scvidéal`x' prop id, by(newvar) using (E:\File Calypse\AEX MPHM\202122\Honoraires\Agsexstrut1.dta)
restore
}

gen Nscoree=round(1*1) if scvidealee!=.

foreach x of numlist 1/3{
gen scvidealee`x'=round((scvidealee==`x' )*(1)) if scvidealee!=.
preserve 
collapse  (sum) scvidealee`x' Nscoree, by(newvar id)
ren Nscoree prop
dstdize scvidealee`x' prop id, by(newvar) using (E:\File Calypse\AEX MPHM\202122\Honoraires\Agsexstrut1.dta)
restore
}
*homme 
gen Nscorem=round(1*1) if scvidéalhom!=.
foreach x of numlist 0/7{
gen scvidéalhom`x'=round((scvidéalhom==`x' )*(1)) if scvidéalhom!=.
preserve 
collapse  (sum) scvidéalhom`x' Nscorem, by(newvar age_rec4)
ren Nscorem prop
dstdize scvidéalhom`x' prop age_rec4, by(newvar) 
restore
}

gen Nscoreem=round(1*1) if scvidealeehom!=.
foreach x of numlist 1/3{
gen scvidealeehom`x'=round((scvidealeehom==`x' )*(1)) if scvidealeehom!=.
preserve 
collapse  (sum) scvidealeehom`x' Nscoreem, by(newvar age_rec4)
ren Nscoreem prop
dstdize scvidealeehom`x' prop age_rec4, by(newvar) 
restore
}

*femme 
gen Nscorew=round(1) if scvidéalfem!=.
foreach x of numlist 0/7{
gen scvidéalfem`x'=round((scvidéalfem==`x' )*(1)) if scvidéalfem!=.
preserve 
collapse  (sum) scvidéalfem`x' Nscorew, by(newvar age_rec4)
ren Nscorew prop
dstdize scvidéalfem`x' prop age_rec4, by(newvar) 
restore
}
 
gen Nscoreew=round(1) if scvidealeefem!=.
foreach x of numlist 1/3{
gen scvidealeefem`x'=round((scvidealeefem==`x' )*(1)) if scvidealeefem!=.
preserve 
collapse  (sum) scvidealeefem`x' Nscoreew, by(newvar age_rec4)
ren Nscoreew prop
dstdize scvidealeefem`x' prop age_rec4, by(newvar) 
restore
}


**Poisson modifie
gen varinte=scvidealee
recode varinte (1=0) (2/3=1)
codebook varinte
*crude
xtset psu
xtgee  varinte i.c_sexe, family(poisson) link(log) r eform
xtset psu
xtgee  varinte i.agecat, family(poisson) link(log) r eform
xtset psu
xtgee  varinte i.education, family(poisson) link(log) r eform
xtset psu
xtgee  varinte ib(2).profession, family(poisson) link(log) r eform
xtset psu
xtgee  varinte ib(2).reside, family(poisson) link(log) r eform
*ajusted
xtset psu
xtgee  varinte i.c_sexe i.agecat i.education ib(2).profession ib(2).reside, family(poisson) link(log) r eform

svyset psu [pweight=wstep3], strata(reside) vce(linearized) singleunit(missing)

foreach x of varlist sexe Agerangee education prof reside{
tab `x' varinte, col
}
